# Supplementary material for: Maturity Onset Diabetes of the Young—New Approaches for Disease Modelling
Source: Int J Mol Sci. 2021 Jul 14;22(14):7553. doi: 10.3390/ijms22147553 (PMC8303136; doi:10.3390/ijms22147553)
Supplement: Supplementary file 1 [file ijms-22-07553-s001.zip]

Archive with 1 entries (1 files):
- ijms-1265050-supplementary.xlsx
