# Supplementary material for: Maturity Onset Diabetes of the Young—New Approaches for Disease Modelling
Source: Int J Mol Sci. 2021 Jul 14;22(14):7553. doi: 10.3390/ijms22147553 (PMC8303136; doi:10.3390/ijms22147553)
Supplement: Supplementary file 1 [file ijms-22-07553-s001.zip › ijms-1265050-supplementary.xlsx]

## Sheet: Arkusz1
	Additional information	Name	Gene(s)	Protein change	Condition(s)	Clinical significance (Last reviewed)	Review status	Accession	GRCh37Chromosome	GRCh37Location	GRCh38Chromosome	GRCh38Location	VariationID	AlleleID(s)	dbSNP ID	Canonical SPDI
Dimerisation domain
1		NM_000545.6(HNF1A):c.-6C>T	HNF1A		Maturity-onset diabetes of the young, type 3	Likely benign(Last reviewed: Jan 12, 2018)	criteria provided, single submitter	VCV000307454	12	121416566	12	120978763	307454	323468	rs779387337	NC_000012.12:120978762:C:T
2		NM_000545.6(HNF1A):c.-4A>G	HNF1A		not specified|Maturity-onset diabetes of the young, type 3	Conflicting interpretations of pathogenicity(Last reviewed: Aug 2, 2017)	criteria provided, conflicting interpretations	VCV000447492	12	121416568	12	120978765	447492	441509	rs561269721	NC_000012.12:120978764:A:G
3		NM_000545.6(HNF1A):c.1A>G (p.Met1Val)	HNF1A	M1V	Maturity-onset diabetes of the young, type 3|not provided	Pathogenic/Likely pathogenic(Last reviewed: Sep 19, 2016)	criteria provided, multiple submitters, no conflicts	VCV000036814	12	121416572	12	120978769	36814	45475	rs193922592	NC_000012.12:120978768:A:G
4		NM_000545.6(HNF1A):c.29C>T (p.Thr10Met)	HNF1A	T10M	Maturity-onset diabetes of the young, type 3|Monogenic diabetes	Conflicting interpretations of pathogenicity(Last reviewed: Apr 27, 2017)	criteria provided, conflicting interpretations	VCV000435422	12	121416600	12	120978797	435422	429373	rs774637975	NC_000012.12:120978796:C:T
5		NM_000545.6(HNF1A):c.30G>A (p.Thr10=)	HNF1A		Maturity-onset diabetes of the young, type 3	Uncertain significance(Last reviewed: Jan 13, 2018)	criteria provided, single submitter	VCV000307455	12	121416601	12	120978798	307455	330911	rs746020457	NC_000012.12:120978797:G:A
6		NM_000545.6(HNF1A):c.42G>A (p.Ala14=)	HNF1A		Maturity-onset diabetes of the young, type 3	Uncertain significance(Last reviewed: Jan 13, 2018)	criteria provided, single submitter	VCV000307456	12	121416613	12	120978810	307456	323469	rs775391034	NC_000012.12:120978809:G:A
7		NM_000545.8(HNF1A):c.43G>T (p.Ala15Ser)	HNF1A	A15S	Type 2 diabetes mellitus	Likely pathogenic(Last reviewed: May 3, 2020)	criteria provided, single submitter	VCV000915441	12	121416614	12	120978811	915441	903588		NC_000012.12:120978810:G:T
8		NM_000545.8(HNF1A):c.50T>A (p.Leu17His)	HNF1A	L17H	Maturity-onset diabetes of the young, type 3	Uncertain significance(Last reviewed: Jan 22, 2020)	no assertion criteria provided	VCV000972749	12	121416621	12	120978818	972749	961079		NC_000012.12:120978817:T:A
9		NM_000545.6(HNF1A):c.51C>G (p.Leu17=)	HNF1A		not specified|not provided|Maturity-onset diabetes of the young, type 3	Benign(Last reviewed: Dec 2, 2020)	criteria provided, multiple submitters, no conflicts	VCV000129234	12	121416622	12	120978819	129234	134680	rs1169289	NC_000012.12:120978818:C:G
10		NM_000545.8(HNF1A):c.52G>T (p.Glu18Ter)	HNF1A	E18*	Maturity onset diabetes mellitus in young	Likely pathogenic(Last reviewed: Nov 6, 2019)	criteria provided, single submitter	VCV000929078	12	121416623	12	120978820	929078	917106		NC_000012.12:120978819:G:T
11		NM_000545.8(HNF1A):c.56C>T (p.Ser19Leu)	HNF1A	S19L	Diabetes mellitus	Uncertain significance	no assertion criteria provided	VCV000918071	12	121416627	12	120978824	918071	906391		NC_000012.12:120978823:C:T
12		NM_000545.8(HNF1A):c.58G>A (p.Gly20Arg)	HNF1A	G20R	Diabetes mellitus, insulin-dependent, 20	Uncertain significance(Last reviewed: Jan 17, 2018)	criteria provided, single submitter	VCV001033090	12	121416629	12	120978826	1033090	1020995		NC_000012.12:120978825:G:A
13		NM_000545.8(HNF1A):c.60G>C (p.Gly20=)	HNF1A		Maturity-onset diabetes of the young, type 3	Uncertain significance(Last reviewed: Apr 27, 2017)	criteria provided, single submitter	VCV000882460	12	121416631	12	120978828	882460	869395		NC_000012.12:120978827:G:C
14		NM_000545.6(HNF1A):c.79A>C (p.Ile27Leu)	HNF1A	I27L	not provided|Maturity-onset diabetes of the young, type 3|SERUM HDL CHOLESTEROL LEVEL, MODIFIER OF|Insulin resistance, susceptibility to|not specified	Benign(Last reviewed: Dec 2, 2020)	criteria provided, multiple submitters, no conflicts	VCV000014937	12	121416650	12	120978847	14937	29976	rs1169288	NC_000012.12:120978846:A:C
15		NM_000545.8(HNF1A):c.85G>C (p.Ala29Pro)	HNF1A	A29P	Monogenic diabetes	Uncertain significance(Last reviewed: Nov 8, 2018)	criteria provided, single submitter	VCV000917405	12	121416656	12	120978853	917405	905792		NC_000012.12:120978852:G:C
16		NM_000545.6(HNF1A):c.92G>A (p.Gly31Asp)	HNF1A	G31D	none provided|Chromophobe renal cell carcinoma|Maturity-onset diabetes of the young, type 3|Renal cell carcinoma, nonpapillary|Type 2 diabetes mellitus|Maturity-onset diabetes of the young, type 3|Hepatic adenomas, familial|Diabetes mellitus type 1|Diabetes mellitus, insulin-dependent, 20|Clear cell carcinoma of kidney|not specified|not provided	Conflicting interpretations of pathogenicity(Last reviewed: Oct 7, 2020)	criteria provided, conflicting interpretations	VCV000014948	12	121416663	12	120978860	14948	29987	rs137853247	NC_000012.12:120978859:G:A
Disordered region 1
1		NM_000545.8(HNF1A):c.99G>A (p.Pro33=)	HNF1A		Maturity-onset diabetes of the young, type 3|not provided	Conflicting interpretations of pathogenicity(Last reviewed: May 14, 2018)	criteria provided, conflicting interpretations	VCV000695687	12	121416670	12	120978867	695687	684306	rs538619966	NC_000012.12:120978866:G:A
2		NM_000545.6(HNF1A):c.130del (p.Leu44fs)	HNF1A	L44fs	Maturity-onset diabetes of the young, type 3	Pathogenic(Last reviewed: Aug 18, 2011)	criteria provided, single submitter	VCV000036798	12	121416697	12	120978894	36798	45459	rs193922578	NC_000012.12:120978893:CCCCC:CCCC
3		NM_000545.6(HNF1A):c.142del (p.Glu48fs)	HNF1A	E48fs	Diabetes mellitus, insulin-dependent, 20	Pathogenic(Last reviewed: Oct 1, 2001)	no assertion criteria provided	VCV000014938	12	121416709	12	120978906	14938	29977	rs1566092470	NC_000012.12:120978905:GGGGG:GGGG
4		NM_000545.8(HNF1A):c.139G>C (p.Gly47Arg)	HNF1A	G47R	Maturity-onset diabetes of the young, type 3	Uncertain significance(Last reviewed: Jan 24, 2018)	criteria provided, single submitter	VCV000882461	12	121416710	12	120978907	882461	869396		NC_000012.12:120978906:G:C
5		NM_000545.8(HNF1A):c.142G>A (p.Glu48Lys)	HNF1A	E48K	not provided|Monogenic diabetes	Uncertain significance(Last reviewed: Jan 25, 2019)	criteria provided, multiple submitters, no conflicts	VCV000806957	12	121416713	12	120978910	806957	796706	rs772222326	NC_000012.12:120978909:G:A
6		NM_000545.6(HNF1A):c.150C>T (p.Cys50=)	HNF1A		Maturity-onset diabetes of the young, type 3	Likely benign(Last reviewed: Aug 18, 2011)	criteria provided, single submitter	VCV000036804	12	121416721	12	120978918	36804	45465	rs193922583	NC_000012.12:120978917:C:T
7		NM_000545.6(HNF1A):c.152G>T (p.Gly51Val)	HNF1A	G51V	Monogenic diabetes	Uncertain significance(Last reviewed: Aug 1, 2017)	criteria provided, single submitter	VCV000549541	12	121416723	12	120978920	549541	540024	rs776710848	NC_000012.12:120978919:G:T
8		NM_000545.6(HNF1A):c.169del (p.Leu57fs)	HNF1A	L57fs	Maturity-onset diabetes of the young, type 3	Likely pathogenic(Last reviewed: Aug 18, 2011)	criteria provided, single submitter	VCV000036809	12	121416740	12	120978937	36809	45470	rs193922588	NC_000012.12:120978936:C:
9		NM_000545.8(HNF1A):c.216C>T (p.Asp72=)	HNF1A		Maturity-onset diabetes of the young, type 3	Uncertain significance(Last reviewed: Jan 13, 2018)	criteria provided, single submitter	VCV000882462	12	121416787	12	120978984	882462	869397		NC_000012.12:120978983:C:T
10		NM_000545.6(HNF1A):c.252C>T (p.Pro84=)	HNF1A		Maturity-onset diabetes of the young, type 3|not specified|not provided	Benign(Last reviewed: Nov 14, 2020)	criteria provided, multiple submitters, no conflicts	VCV000036815	12	121416823	12	120979020	36815	45476	rs78772552	NC_000012.12:120979019:C:T
POUS
1		NM_000545.6(HNF1A):c.264G>A (p.Glu88=)	HNF1A		Maturity onset diabetes mellitus in young|not provided	Benign/Likely benign(Last reviewed: Dec 31, 2019)	criteria provided, multiple submitters, no conflicts	VCV000307457	12	121416835	12	120979032	307457	329687	rs201223431	NC_000012.12:120979031:G:A
2		NM_000545.6(HNF1A):c.276C>T (p.Leu92=)	HNF1A		Maturity-onset diabetes of the young, type 3|not specified|not provided	Benign(Last reviewed: Oct 20, 2020)	criteria provided, multiple submitters, no conflicts	VCV000129227	12	121416847	12	120979044	129227	134673	rs34056805	NC_000012.12:120979043:C:T
3		NM_000545.6(HNF1A):c.281C>T (p.Pro94Leu)	HNF1A	P94L	Maturity-onset diabetes of the young, type 3	Likely pathogenic(Last reviewed: Aug 18, 2011)	criteria provided, single submitter	VCV000036816	12	121416852	12	120979049	36816	45477	rs193922593	NC_000012.12:120979048:C:T
4		NM_000545.6(HNF1A):c.293C>T (p.Ala98Val)	HNF1A	A98V	not specified|not provided|Monogenic diabetes|Maturity-onset diabetes of the young, type 3	Benign(Last reviewed: Nov 21, 2020)	criteria provided, multiple submitters, no conflicts	VCV000129233	12	121416864	12	120979061	129233	134679	rs1800574	NC_000012.12:120979060:C:T
5		NM_000545.6(HNF1A):c.326+4A>G	HNF1A		Maturity-onset diabetes of the young, type 3	Uncertain significance(Last reviewed: Aug 18, 2011)	criteria provided, single submitter	VCV000036819	12	121416901	12	120979098	36819	45480	rs193922595	NC_000012.12:120979097:A:G
6		NM_000545.6(HNF1A):c.327-14T>C	HNF1A		Maturity-onset diabetes of the young, type 3	Uncertain significance(Last reviewed: Jan 12, 2018)	criteria provided, single submitter	VCV000307458	12	121426622	12	120988819	307458	329688	rs886049033	NC_000012.12:120988818:T:C
7		NM_000545.6(HNF1A):c.335C>T (p.Pro112Leu)	HNF1A	P112L	not provided|Maturity-onset diabetes of the young, type 3	Pathogenic(Last reviewed: Dec 7, 2016)	criteria provided, single submitter	VCV000014942	12	121426644	12	120988841	14942	29981	rs137853243	NC_000012.12:120988840:C:T
8		NM_000545.6(HNF1A):c.336G>A (p.Pro112=)	HNF1A		not provided|Maturity-onset diabetes of the young, type 3|not specified	Benign/Likely benign(Last reviewed: Nov 6, 2020)	criteria provided, multiple submitters, no conflicts	VCV000307459	12	121426645	12	120988842	307459	329692	rs371365341	NC_000012.12:120988841:G:A
9		NM_000545.8(HNF1A):c.340C>T (p.Arg114Cys)	HNF1A	R114C	Maturity-onset diabetes of the young, type 3	Uncertain significance(Last reviewed: Jan 22, 2020)	no assertion criteria provided	VCV000972770	12	121426649	12	120988846	972770	961080		NC_000012.12:120988845:C:T
10		NM_000545.8(HNF1A):c.343G>T (p.Val115Leu)	HNF1A	V115L	Maturity-onset diabetes of the young, type 3	Uncertain significance(Last reviewed: Jan 22, 2020)	no assertion criteria provided	VCV000972751	12	121426652	12	120988849	972751	961081		NC_000012.12:120988848:G:T
11		NM_000545.6(HNF1A):c.365A>G (p.Tyr122Cys)	HNF1A	Y122C	not provided|Maturity-onset diabetes of the young, type 3	Pathogenic(Last reviewed: Aug 27, 2020)	criteria provided, single submitter	VCV000014930	12	121426674	12	120988871	14930	29969	rs137853237	NC_000012.12:120988870:A:G
12		NM_000545.6(HNF1A):c.391C>T (p.Arg131Trp)	HNF1A	R131W	Maturity-onset diabetes of the young, type 3|not provided	Pathogenic(Last reviewed: Jun 13, 2018)	criteria provided, multiple submitters, no conflicts	VCV000014943	12	121426700	12	120988897	14943	29982	rs137853244	NC_000012.12:120988896:C:T
13		NM_000545.6(HNF1A):c.392G>A (p.Arg131Gln)	HNF1A	R131Q	not provided|Maturity-onset diabetes of the young, type 3	Pathogenic(Last reviewed: Jan 22, 2020)	no assertion criteria provided	VCV000562373	12	121426701	12	120988898	562373	553557	rs753998395	NC_000012.12:120988897:G:A
14		NM_000545.8(HNF1A):c.404A>C (p.Asp135Ala)	HNF1A	D135A	Diabetes mellitus	Likely pathogenic	no assertion criteria provided	VCV000918061	12	121426713	12	120988910	918061	906381		NC_000012.12:120988909:A:C
15		NM_000545.6(HNF1A):c.441C>A (p.His147Gln)	HNF1A	H147Q	Maturity-onset diabetes of the young, type 3	Likely pathogenic(Last reviewed: Aug 18, 2011)	criteria provided, single submitter	VCV000036821	12	121426750	12	120988947	36821	45482	rs193922597	NC_000012.12:120988946:C:A
16		NM_000545.6(HNF1A):c.467C>T (p.Thr156Met)	HNF1A	T156M	Monogenic diabetes|Maturity-onset diabetes of the young, type 3	Conflicting interpretations of pathogenicity(Last reviewed: Jul 13, 2018)	criteria provided, conflicting interpretations	VCV000036822	12	121426776	12	120988973	36822	45483	rs150513055	NC_000012.12:120988972:C:T
17		NM_000545.6(HNF1A):c.475C>T (p.Arg159Trp)	HNF1A	R159W	Diabetes mellitus|not provided	Pathogenic(Last reviewed: Sep 29, 2015)	criteria provided, single submitter	VCV000429750	12	121426784	12	120988981	429750	421907	rs765432081	NC_000012.12:120988980:C:T
18		NM_000545.6(HNF1A):c.476G>A (p.Arg159Gln)	HNF1A	R159Q	not provided|Maturity-onset diabetes of the young, type 3	Pathogenic(Last reviewed: Aug 2, 2018)	criteria provided, multiple submitters, no conflicts	VCV000586792	12	121426785	12	120988982	586792	577242	rs1172328722	NC_000012.12:120988981:G:A
19		NM_000545.8(HNF1A):c.481G>A (p.Ala161Thr)	HNF1A	A161T	Maturity-onset diabetes of the young, type 3	Uncertain significance(Last reviewed: Jan 22, 2020)	no assertion criteria provided	VCV000972757	12	121426790	12	120988987	972757	961082		NC_000012.12:120988986:G:A
20		NM_000545.8(HNF1A):c.499G>A (p.Val167Ile)	HNF1A	V167I	Maturity-onset diabetes of the young, type 3	Uncertain significance(Last reviewed: Apr 27, 2017)	criteria provided, single submitter	VCV000884166	12	121426808	12	120989005	884166	869398		NC_000012.12:120989004:G:A
21		NM_000545.8(HNF1A):c.503G>A (p.Arg168His)	HNF1A	R168H	Maturity-onset diabetes of the young, type 3	Uncertain significance(Last reviewed: Jan 22, 2020)	no assertion criteria provided	VCV000972756	12	121426812	12	120989009	972756	961083		NC_000012.12:120989008:G:A
22		NM_000545.6(HNF1A):c.526C>T (p.Gln176Ter)	HNF1A	Q176*	Maturity-onset diabetes of the young, type 3|not provided|Maturity onset diabetes mellitus in young	Pathogenic(Last reviewed: Oct 29, 2018)	criteria provided, multiple submitters, no conflicts	VCV000372380	12	121426835	12	120989032	372380	360075	rs754728827	NC_000012.12:120989031:C:T
Disordered region 2
1		NM_000545.6(HNF1A):c.586A>G (p.Thr196Ala)	HNF1A	T196A	not specified|Maturity-onset diabetes of the young, type 3	Uncertain significance(Last reviewed: Apr 27, 2017)	criteria provided, multiple submitters, no conflicts	VCV000435423	12	121431382	12	120993579	435423	429376	rs139712739	NC_000012.12:120993578:A:G
POUH
1	NLS region	NM_000545.5(HNF1A):c.598C>T (p.Arg200Trp)	HNF1A	R200W	Maturity onset diabetes mellitus in young	Pathogenic(Last reviewed: May 14, 2021)	criteria provided, single submitter	VCV000036824	12	121431394	12	120993591	36824	45485	rs193922598	NC_000012.12:120993590:C:T
2		NM_000545.6(HNF1A):c.599G>A (p.Arg200Gln)	HNF1A	R200Q	not provided|Diabetes mellitus	Pathogenic/Likely pathogenic(Last reviewed: Mar 15, 2019)	criteria provided, multiple submitters, no conflicts	VCV000381588	12	121431395	12	120993592	381588	372861	rs893256143	NC_000012.12:120993591:G:A
3		NM_000545.6(HNF1A):c.608G>A (p.Arg203His)	HNF1A	R203H	not provided|Diabetes mellitus type 1	Likely pathogenic(Last reviewed: Jan 3, 2017)	criteria provided, multiple submitters, no conflicts	VCV000129235	12	121431404	12	120993601	129235	134681	rs587780357	NC_000012.12:120993600:G:A
4		NM_000545.6(HNF1A):c.616T>A (p.Trp206Arg)	HNF1A	W206R	Monogenic diabetes	Uncertain significance(Last reviewed: Dec 4, 2015)	criteria provided, single submitter	VCV000393434	12	121431412	12	120993609	393434	380253	rs1057524898	NC_000012.12:120993608:T:A
5		NM_000545.8(HNF1A):c.639C>G (p.Ile213Met)	HNF1A	I213M	Diabetes mellitus	Likely pathogenic	no assertion criteria provided	VCV000918062	12	121431435	12	120993632	918062	906382		NC_000012.12:120993631:C:G
6		NM_000545.6(HNF1A):c.670C>T (p.Pro224Ser)	HNF1A	P224S	Maturity-onset diabetes of the young, type 3	Likely pathogenic(Last reviewed: Aug 18, 2011)	criteria provided, single submitter	VCV000036826	12	121431466	12	120993663	36826	45487	rs193922600	NC_000012.12:120993662:C:T
7		NM_000545.6(HNF1A):c.693G>A (p.Thr231=)	HNF1A		Maturity-onset diabetes of the young, type 3	Uncertain significance(Last reviewed: Jan 13, 2018)	criteria provided, single submitter	VCV000307460	12	121431489	12	120993686	307460	329693	rs145240086	NC_000012.12:120993685:G:A
8		NM_000545.8(HNF1A):c.703G>C (p.Glu235Gln)	HNF1A	E235Q	Maturity-onset diabetes of the young, type 3	Uncertain significance(Last reviewed: Jan 22, 2020)	no assertion criteria provided	VCV000972755	12	121431499	12	120993696	972755	961084		NC_000012.12:120993695:G:C
9		NM_000545.6(HNF1A):c.713+14C>T	HNF1A		Maturity-onset diabetes of the young, type 3	Uncertain significance(Last reviewed: Aug 18, 2011)	criteria provided, single submitter	VCV000036827	12	121431523	12	120993720	36827	45488	rs193922601	NC_000012.12:120993719:C:T
10		NM_000545.6(HNF1A):c.714-1G>A	HNF1A		Maturity-onset diabetes of the young, type 3	Pathogenic(Last reviewed: Feb 1, 2003)	no assertion criteria provided	VCV000014941	12	121431966	12	120994163	14941	29980	rs1463923467	NC_000012.12:120994162:G:A
11		NM_000545.8(HNF1A):c.716C>T (p.Ala239Val)	HNF1A	A239V	Maturity-onset diabetes of the young, type 3|not specified	Uncertain significance(Last reviewed: May 28, 2019)	criteria provided, multiple submitters, no conflicts	VCV000134510	12	121431969	12	120994166	134510	138249	rs587778397	NC_000012.12:120994165:C:T
12		NM_000545.6(HNF1A):c.731G>T (p.Arg244Ile)	HNF1A	R244I	Maturity-onset diabetes of the young, type 3	Likely pathogenic(Last reviewed: Aug 18, 2011)	criteria provided, single submitter	VCV000036828	12	121431984	12	120994181	36828	45489	rs193922602	NC_000012.12:120994180:G:T
13		NM_000545.6(HNF1A):c.734G>T (p.Gly245Val)	HNF1A	G245V	not provided|Maturity-onset diabetes of the young, type 3	Conflicting interpretations of pathogenicity(Last reviewed: Mar 22, 2019)	criteria provided, conflicting interpretations	VCV000036829	12	121431987	12	120994184	36829	45490	rs193922603	NC_000012.12:120994183:G:T
14		NM_000545.8(HNF1A):c.737T>G (p.Val246Gly)	HNF1A	V246G	Maturity-onset diabetes of the young, type 3	Likely pathogenic(Last reviewed: Apr 16, 2021)	criteria provided, single submitter	VCV001173962	12	121431990	12	120994187	1173962	1163061		NC_000012.12:120994186:T:G
15		NM_000545.8(HNF1A):c.748C>T (p.Gln250Ter)	HNF1A	Q250*	Maturity-onset diabetes of the young, type 3	Likely pathogenic(Last reviewed: Jan 22, 2020)	no assertion criteria provided	VCV000972754	12	121432001	12	120994198	972754	961085		NC_000012.12:120994197:C:T
16		NM_000545.8(HNF1A):c.775G>A (p.Val259Ile)	HNF1A	V259I	Diabetes mellitus, insulin-dependent, 20	Uncertain significance(Last reviewed: Jan 23, 2020)	criteria provided, single submitter	VCV000998283	12	121432028	12	120994225	998283	986030		NC_000012.12:120994224:G:A
17		NM_000545.6(HNF1A):c.779C>T (p.Thr260Met)	HNF1A	T260M	not provided|Maturity onset diabetes mellitus in young	Pathogenic(Last reviewed: Feb 16, 2018)	criteria provided, multiple submitters, no conflicts	VCV000265436	12	121432032	12	120994229	265436	260011	rs886039544	NC_000012.12:120994228:C:T
18		NM_000545.6(HNF1A):c.790G>T (p.Val264Phe)	HNF1A	V264F	Maturity-onset diabetes of the young, type 3	Likely pathogenic(Last reviewed: Aug 18, 2011)	criteria provided, single submitter	VCV000036830	12	121432043	12	120994240	36830	45491	rs193922604	NC_000012.12:120994239:G:T
19		NM_000545.6(HNF1A):c.803T>C (p.Phe268Ser)	HNF1A	F268S	Maturity-onset diabetes of the young, type 3	Likely pathogenic(Last reviewed: Aug 18, 2011)	criteria provided, single submitter	VCV000036831	12	121432056	12	120994253	36831	45492	rs193922605	NC_000012.12:120994252:T:C
20		NM_000545.6(HNF1A):c.812G>A (p.Arg271Gln)	HNF1A	R271Q	Diabetes mellitus|not provided	Pathogenic(Last reviewed: Aug 14, 2017)	criteria provided, single submitter	VCV000449403	12	121432065	12	120994262	449403	444937	rs779184183	NC_000012.12:120994261:G:A
21		NM_000545.6(HNF1A):c.814C>T (p.Arg272Cys)	HNF1A	R272C	not provided|Maturity-onset diabetes of the young, type 3|Renal cell carcinoma, nonpapillary|Diabetes mellitus type 1|Type 2 diabetes mellitus|Diabetes mellitus, insulin-dependent, 20|Hepatic adenomas, familial	Pathogenic(Last reviewed: Oct 31, 2018)	criteria provided, multiple submitters, no conflicts	VCV000447503	12	121432067	12	120994264	447503	441526	rs1555212014	NC_000012.12:120994263:C:T
22		NM_000545.6(HNF1A):c.815G>A (p.Arg272His)	HNF1A	R272H	Monogenic diabetes|not provided|Diabetes mellitus, insulin-dependent, 20	Pathogenic(Last reviewed: Dec 29, 2017)	criteria provided, multiple submitters, no conflicts	VCV000014931	12	121432068	12	120994265	14931	29970	rs137853238	NC_000012.12:120994264:G:A
23		NM_000545.8(HNF1A):c.824A>T (p.Glu275Val)	HNF1A	E275V	Diabetes mellitus	Pathogenic	no assertion criteria provided	VCV000918065	12	121432077	12	120994274	918065	906385		NC_000012.12:120994273:A:T
24		NM_000545.8(HNF1A):c.824A>C (p.Glu275Ala)	HNF1A	E275A	Diabetes mellitus, insulin-dependent, 20	Uncertain significance(Last reviewed: Jul 3, 2019)	criteria provided, single submitter	VCV000998284	12	121432077	12	120994274	998284	986031		NC_000012.12:120994273:A:C
25		NM_000545.6(HNF1A):c.827C>G (p.Ala276Gly)	HNF1A	A276G	Monogenic diabetes|not provided|Maturity-onset diabetes of the young, type 3	Likely pathogenic(Last reviewed: Oct 26, 2016)	criteria provided, multiple submitters, no conflicts	VCV000036832	12	121432080	12	120994277	36832	45493	rs137853245	NC_000012.12:120994276:C:G
26		NM_000545.6(HNF1A):c.827C>A (p.Ala276Asp)	HNF1A	A276D	Monogenic diabetes|not provided|Maturity-onset diabetes of the young, type 3	Likely pathogenic(Last reviewed: Jul 7, 2017)	criteria provided, single submitter	VCV000014945	12	121432080	12	120994277	14945	29984	rs137853245	NC_000012.12:120994276:C:A
Transactivation domain
1		NM_000545.8(HNF1A):c.862G>T (p.Gly288Trp)	HNF1A	G288W	Maturity-onset diabetes of the young, type 3	Uncertain significance(Last reviewed: Jan 22, 2020)	no assertion criteria provided	VCV000972752	12	121432115	12	120994312	972752	961086		NC_000012.12:120994311:G:T
2		NM_000545.6(HNF1A):c.864del (p.Pro291fs)	HNF1A	P291fs	not provided|Maturity-onset diabetes of the young, type 3	Pathogenic(Last reviewed: Aug 6, 2020)	criteria provided, multiple submitters, no conflicts	VCV000435424	12	121432115	12	120994312	435424	429378	rs762703502	NC_000012.12:120994311:GGG:GG
3		NM_000545.8(HNF1A):c.866C>G (p.Pro289Arg)	HNF1A	P289R	Maturity-onset diabetes of the young, type 3	Uncertain significance(Last reviewed: Jan 22, 2020)	no assertion criteria provided	VCV000972753	12	121432119	12	120994316	972753	961087		NC_000012.12:120994315:C:G
4		NM_000545.8(HNF1A):c.871C>A (p.Pro291Thr)	HNF1A	P291T	Maturity-onset diabetes of the young, type 3	Uncertain significance(Last reviewed: Jan 22, 2020)	no assertion criteria provided	VCV000972814	12	121432124	12	120994321	972814	961088		NC_000012.12:120994320:C:A
5		NM_000545.6(HNF1A):c.872C>G (p.Pro291Arg)	HNF1A	P291R	Monogenic diabetes|Maturity-onset diabetes of the young, type 3	Likely pathogenic(Last reviewed: Aug 18, 2011)	criteria provided, single submitter	VCV000036833	12	121432125	12	120994322	36833	45494	rs193922606	NC_000012.12:120994321:C:G
6		NM_000545.8(HNF1A):c.894G>A (p.Ala298=)	HNF1A		Diabetes mellitus, insulin-dependent, 20	Uncertain significance(Last reviewed: Jan 1, 2019)	criteria provided, single submitter	VCV000982627	12	121432147	12	120994344	982627	970953		NC_000012.12:120994343:G:A
7		NM_000545.8(HNF1A):c.932C>A (p.Ala311Asp)	HNF1A	A311D	Maturity-onset diabetes of the young, type 3	Uncertain significance(Last reviewed: Jan 22, 2020)	no assertion criteria provided	VCV000972813	12	121432185	12	120994382	972813	961089		NC_000012.12:120994381:C:A
8		NM_000545.6(HNF1A):c.954C>T (p.His318=)	HNF1A		Maturity-onset diabetes of the young, type 3|not provided	Conflicting interpretations of pathogenicity(Last reviewed: May 16, 2018)	criteria provided, conflicting interpretations	VCV000036834	12	121432207	12	120994404	36834	45495	rs193922607	NC_000012.12:120994403:C:T
9		NM_000545.6(HNF1A):c.955G>A (p.Gly319Ser)	HNF1A	G319S	Diabetes mellitus type 2, susceptibility to	risk factor(Last reviewed: Apr 2, 2002)	no assertion criteria provided	VCV000014934	12	121432208	12	120994405	14934	29973	rs137853240	NC_000012.12:120994404:G:A
10		NM_000545.6(HNF1A):c.956-1G>C	HNF1A		Maturity-onset diabetes of the young, type 3	Pathogenic(Last reviewed: Jun 15, 2017)	criteria provided, single submitter	VCV000617646	12	121434064	12	120996261	617646	609053	rs1565886545	NC_000012.12:120996260:G:C
11		NM_000545.8(HNF1A):c.962G>A (p.Arg321His)	HNF1A	R321H	Maturity-onset diabetes of the young, type 3	Uncertain significance(Last reviewed: Jan 22, 2020)	no assertion criteria provided	VCV000972763	12	121434071	12	120996268	972763	961090		NC_000012.12:120996267:G:A
12		NM_000545.6(HNF1A):c.965A>G (p.Tyr322Cys)	HNF1A	Y322C	Monogenic diabetes|not specified|not provided|Maturity-onset diabetes of the young, type 3	Conflicting interpretations of pathogenicity(Last reviewed: May 28, 2019)	criteria provided, conflicting interpretations	VCV000036835	12	121434074	12	120996271	36835	45496	rs140491072	NC_000012.12:120996270:A:G
13		NM_000545.6(HNF1A):c.977C>T (p.Ala326Val)	HNF1A	A326V	Maturity-onset diabetes of the young, type 3|not specified	Conflicting interpretations of pathogenicity(Last reviewed: Jan 13, 2018)	criteria provided, conflicting interpretations	VCV000435425	12	121434086	12	120996283	435425	429379	rs369764257	NC_000012.12:120996282:C:T
14		NM_000545.6(HNF1A):c.1015G>A (p.Gly339Ser)	HNF1A	G339S	not provided|Maturity-onset diabetes of the young, type 3	Conflicting interpretations of pathogenicity(Last reviewed: Oct 8, 2020)	criteria provided, conflicting interpretations	VCV000307461	12	121434124	12	120996321	307461	323471	rs766790596	NC_000012.12:120996320:G:A
15		NM_000545.8(HNF1A):c.1060A>G (p.Thr354Ala)	HNF1A	T354A	Maturity-onset diabetes of the young, type 3	Uncertain significance(Last reviewed: Jan 13, 2018)	criteria provided, single submitter	VCV000880880	12	121434169	12	120996366	880880	869399		NC_000012.12:120996365:A:G
16		NM_000545.8(HNF1A):c.1061C>T (p.Thr354Met)	HNF1A	T354M	Maturity-onset diabetes of the young, type 3	Uncertain significance(Last reviewed: Jan 22, 2020)	no assertion criteria provided	VCV000972811	12	121434170	12	120996367	972811	961091		NC_000012.12:120996366:C:T
17		NM_000545.6(HNF1A):c.1107+9C>G	HNF1A		Maturity-onset diabetes of the young, type 3|not specified|not provided	Benign/Likely benign(Last reviewed: Dec 31, 2019)	criteria provided, multiple submitters, no conflicts	VCV000036795	12	121434225	12	120996422	36795	45456	rs17847497	NC_000012.12:120996421:C:G
18		NM_000545.6(HNF1A):c.1129del (p.Leu377fs)	HNF1A	L377fs	Maturity-onset diabetes of the young, type 3	Likely pathogenic(Last reviewed: Aug 18, 2011)	criteria provided, single submitter	VCV000036796	12	121434361	12	120996558	36796	45457	rs193922576	NC_000012.12:120996557:CCCCC:CCCC
19		NM_000545.8(HNF1A):c.1136del (p.Pro379fs)	HNF1A	P379fs	Maturity-onset diabetes of the young, type 3	Pathogenic(Last reviewed: May 28, 2019)	criteria provided, single submitter	VCV000802897	12	121434367	12	120996564	802897	791199	rs1593060859	NC_000012.12:120996563:CCCCCC:CCCCC
20		NM_000545.8(HNF1A):c.1135C>A (p.Pro379Thr)	HNF1A	P379T	Maturity-onset diabetes of the young, type 3|Diabetes mellitus, insulin-dependent, 20	Uncertain significance(Last reviewed: Jan 7, 2020)	criteria provided, single submitter	VCV000972818	12	121434371	12	120996568	972818	961092		NC_000012.12:120996567:C:A
21		NM_000545.6(HNF1A):c.1135C>G (p.Pro379Ala)	HNF1A	P379A	Maturity-onset diabetes of the young, type 3|not provided|Renal cell carcinoma, nonpapillary|Hepatic adenomas, familial|Diabetes mellitus type 1|Diabetes mellitus, insulin-dependent, 20|Type 2 diabetes mellitus|Maturity-onset diabetes of the young, type 3	Conflicting interpretations of pathogenicity(Last reviewed: Oct 31, 2018)	criteria provided, conflicting interpretations	VCV000431970	12	121434371	12	120996568	431970	425956	rs754729248	NC_000012.12:120996567:C:G
22		NM_000545.6(HNF1A):c.1137del (p.Val380fs)	HNF1A	V380fs	Maturity-onset diabetes of the young, type 3|not provided|Maturity onset diabetes mellitus in young	Pathogenic(Last reviewed: Jul 30, 2018)	criteria provided, multiple submitters, no conflicts	VCV000435426	12	121434373	12	120996570	435426	429380	rs1555212248	NC_000012.12:120996569:T:
23		NM_000545.8(HNF1A):c.1139del (p.Val380fs)	HNF1A	V380fs	Diabetes mellitus	Pathogenic	no assertion criteria provided	VCV000916726	12	121434375	12	120996572	916726	905057		NC_000012.12:120996571:T:
24		NM_000545.6(HNF1A):c.1165T>G (p.Leu389Val)	HNF1A	L389V	not specified|not provided|Maturity-onset diabetes of the young, type 3|Monogenic diabetes	Benign/Likely benign(Last reviewed: May 14, 2021)	criteria provided, multiple submitters, no conflicts	VCV000134511	12	121434401	12	120996598	134511	138250	rs115080759	NC_000012.12:120996597:T:G
25		NM_000545.8(HNF1A):c.1235T>C (p.Met412Thr)	HNF1A	M412T	Maturity-onset diabetes of the young, type 3	Uncertain significance(Last reviewed: Jan 22, 2020)	no assertion criteria provided	VCV000972782	12	121434471	12	120996668	972782	961093		NC_000012.12:120996667:T:C
26		NM_000545.6(HNF1A):c.1265T>C (p.Leu422Pro)	HNF1A	L422P	Maturity-onset diabetes of the young, type 3	Likely pathogenic(Last reviewed: Aug 18, 2011)	criteria provided, single submitter	VCV000036797	12	121434501	12	120996698	36797	45458	rs193922577	NC_000012.12:120996697:T:C
27		NM_000545.8(HNF1A):c.1274C>T (p.Thr425Met)	HNF1A	T425M	Maturity-onset diabetes of the young, type 3|Diabetes mellitus, insulin-dependent, 20	Uncertain significance(Last reviewed: Feb 21, 2019)	criteria provided, multiple submitters, no conflicts	VCV000979117	12	121434510	12	120996707	979117	967194		NC_000012.12:120996706:C:T
28		NM_000545.6(HNF1A):c.1310-12C>T	HNF1A		not specified|not provided|Maturity-onset diabetes of the young, type 3	Conflicting interpretations of pathogenicity(Last reviewed: Sep 11, 2020)	criteria provided, conflicting interpretations	VCV000036799	12	121435265	12	120997462	36799	45460	rs193922579	NC_000012.12:120997461:C:T
29		NM_000545.8(HNF1A):c.1310-1G>A	HNF1A		Diabetes mellitus	Pathogenic	no assertion criteria provided	VCV000916727	12	121435276	12	120997473	916727	905058		NC_000012.12:120997472:G:A
30		NM_000545.6(HNF1A):c.1323G>A (p.Thr441=)	HNF1A		Maturity-onset diabetes of the young, type 3|not provided|not specified	Benign/Likely benign(Last reviewed: Jun 30, 2020)	criteria provided, multiple submitters, no conflicts	VCV000036800	12	121435290	12	120997487	36800	45461	rs138996307	NC_000012.12:120997486:G:A
31		NM_000545.6(HNF1A):c.1340C>T (p.Pro447Leu)	HNF1A	P447L	Maturity-onset diabetes of the young, type 3|not provided|Diabetes mellitus type 1|Diabetes mellitus, insulin-dependent, 20|Hepatic adenomas, familial|Type 2 diabetes mellitus|Renal cell carcinoma, nonpapillary|Maturity-onset diabetes of the young, type 3|Maturity onset diabetes mellitus in young	Pathogenic(Last reviewed: May 26, 2021)	criteria provided, multiple submitters, no conflicts	VCV000014928	12	121435307	12	120997504	14928	29967	rs137853236	NC_000012.12:120997503:C:T
32		NM_000545.6(HNF1A):c.1359del (p.Ser454fs)	HNF1A	S454fs	Maturity-onset diabetes of the young, type 3	Pathogenic(Last reviewed: Jul 31, 2015)	criteria provided, single submitter	VCV000435427	12	121435326	12	120997523	435427	429381	rs1555212359	NC_000012.12:120997522:C:
33		NM_000545.6(HNF1A):c.1377G>A (p.Leu459=)	HNF1A		Maturity-onset diabetes of the young, type 3|not provided|not specified	Benign/Likely benign(Last reviewed: Mar 29, 2018)	criteria provided, multiple submitters, no conflicts	VCV000256594	12	121435344	12	120997541	256594	254435	rs118028009	NC_000012.12:120997540:G:A
34		NM_000545.8(HNF1A):c.1396C>T (p.Gln466Ter)	HNF1A	Q466*	Maturity-onset diabetes of the young, type 3	Pathogenic(Last reviewed: Jan 22, 2020)	no assertion criteria provided	VCV000972766	12	121435363	12	120997560	972766	961094		NC_000012.12:120997559:C:T
35		NM_000545.8(HNF1A):c.1400C>T (p.Pro467Leu)	HNF1A	P467L	Maturity-onset diabetes of the young, type 3	Uncertain significance(Last reviewed: Jan 22, 2020)	no assertion criteria provided	VCV000972767	12	121435367	12	120997564	972767	961095		NC_000012.12:120997563:C:T
36		NM_000545.6(HNF1A):c.1405C>T (p.His469Tyr)	HNF1A	H469Y	not provided|Maturity-onset diabetes of the young, type 3	Conflicting interpretations of pathogenicity(Last reviewed: Jun 12, 2019)	criteria provided, conflicting interpretations	VCV000598142	12	121435372	12	120997569	598142	589203	rs201811844	NC_000012.12:120997568:C:T
37		NM_000545.6(HNF1A):c.1424C>T (p.Pro475Leu)	HNF1A	P475L	Monogenic diabetes|Maturity-onset diabetes of the young, type 3|not provided	Conflicting interpretations of pathogenicity(Last reviewed: Aug 31, 2020)	criteria provided, conflicting interpretations	VCV000036801	12	121435391	12	120997588	36801	45462	rs193922580	NC_000012.12:120997587:C:T
38		NM_000545.8(HNF1A):c.1494C>A (p.Ser498Arg)	HNF1A	S498R	Maturity-onset diabetes of the young, type 3	Uncertain significance(Last reviewed: Jan 22, 2020)	no assertion criteria provided	VCV000972781	12	121435461	12	120997658	972781	961096		NC_000012.12:120997657:C:A
39		NM_000545.8(HNF1A):c.1498C>A (p.His500Asn)	HNF1A	H500N	Maturity-onset diabetes of the young, type 3	Uncertain significance(Last reviewed: Jan 22, 2020)	no assertion criteria provided	VCV000972768	12	121435465	12	120997662	972768	961097		NC_000012.12:120997661:C:A
40		NM_000545.8(HNF1A):c.1501G>A (p.Ala501Thr)	HNF1A	A501T	Maturity-onset diabetes of the young, type 3	Uncertain significance(Last reviewed: Jan 22, 2020)	no assertion criteria provided	VCV000972780	12	121435468	12	120997665	972780	961098		NC_000012.12:120997664:G:A
41		NM_000545.6(HNF1A):c.1501+1G>A	HNF1A		Maturity-onset diabetes of the young, type 3	Likely pathogenic(Last reviewed: Jun 30, 2017)	criteria provided, single submitter	VCV000430837	12	121435469	12	120997666	430837	424382	rs1131692182	NC_000012.12:120997665:G:A
42		NM_000545.6(HNF1A):c.1501+6C>T	HNF1A		not provided|Maturity-onset diabetes of the young, type 3|Renal cell carcinoma, nonpapillary|Diabetes mellitus type 1|Type 2 diabetes mellitus|Diabetes mellitus, insulin-dependent, 20|Hepatic adenomas, familial|not specified	Conflicting interpretations of pathogenicity(Last reviewed: Oct 31, 2018)	criteria provided, conflicting interpretations	VCV000435420	12	121435474	12	120997671	435420	429383	rs374306837	NC_000012.12:120997670:C:T
43		NM_000545.6(HNF1A):c.1502-7C>T	HNF1A		Maturity-onset diabetes of the young, type 3|not provided	Conflicting interpretations of pathogenicity(Last reviewed: Oct 17, 2018)	criteria provided, conflicting interpretations	VCV000036802	12	121437064	12	120999261	36802	45463	rs193922581	NC_000012.12:120999260:C:T
44		NM_000545.8(HNF1A):c.1502-6G>A	HNF1A		Maturity-onset diabetes of the young, type 3	Pathogenic(Last reviewed: Jan 22, 2020)	no assertion criteria provided	VCV000972783	12	121437065	12	120999262	972783	961099		NC_000012.12:120999261:G:A
45		NM_000545.6(HNF1A):c.1522G>A (p.Glu508Lys)	HNF1A	E508K	not provided|Maturity-onset diabetes of the young, type 3|Type 2 diabetes mellitus	Conflicting interpretations of pathogenicity(Last reviewed: Dec 23, 2019)	criteria provided, conflicting interpretations	VCV000135665	12	121437091	12	120999288	135665	139383	rs483353044	NC_000012.12:120999287:G:A
46		NM_000545.8(HNF1A):c.1533G>A (p.Gln511=)	HNF1A		Maturity-onset diabetes of the young, type 3	Uncertain significance(Last reviewed: Jan 13, 2018)	criteria provided, single submitter	VCV000882253	12	121437102	12	120999299	882253	869400		NC_000012.12:120999298:G:A
47		NM_000545.8(HNF1A):c.1537A>T (p.Thr513Ser)	HNF1A	T513S	Maturity-onset diabetes of the young, type 3	Uncertain significance(Last reviewed: Jan 22, 2020)	no assertion criteria provided	VCV000972779	12	121437106	12	120999303	972779	961100		NC_000012.12:120999302:A:T
48		NM_000545.6(HNF1A):c.1539C>T (p.Thr513=)	HNF1A		Maturity-onset diabetes of the young, type 3|not provided|not specified	Benign/Likely benign(Last reviewed: Nov 6, 2020)	criteria provided, multiple submitters, no conflicts	VCV000036805	12	121437108	12	120999305	36805	45466	rs193922584	NC_000012.12:120999304:C:T
49		NM_000545.6(HNF1A):c.1541A>G (p.His514Arg)	HNF1A	H514R	Monogenic diabetes|not specified|not provided|Maturity-onset diabetes of the young, type 3	Conflicting interpretations of pathogenicity(Last reviewed: Oct 2, 2020)	criteria provided, conflicting interpretations	VCV000435421	12	121437110	12	120999307	435421	429384	rs202039659	NC_000012.12:120999306:A:G
50		NM_000545.6(HNF1A):c.1545G>A (p.Thr515=)	HNF1A		not specified|not provided|Maturity-onset diabetes of the young, type 3	Benign(Last reviewed: Dec 8, 2020)	criteria provided, multiple submitters, no conflicts	VCV000129232	12	121437114	12	120999311	129232	134678	rs55834942	NC_000012.12:120999310:G:A
51		NM_000545.8(HNF1A):c.1573A>T (p.Thr525Ser)	HNF1A	T525S	Maturity-onset diabetes of the young, type 1|not specified|Maturity-onset diabetes of the young, type 3	Uncertain significance(Last reviewed: Apr 16, 2021)	criteria provided, multiple submitters, no conflicts	VCV000667246	12	121437142	12	120999339	667246	654702	rs759717253	NC_000012.12:120999338:A:T
52		NM_000545.6(HNF1A):c.1576G>A (p.Asp526Asn)	HNF1A	D526N	not provided|Maturity-onset diabetes of the young, type 3	Conflicting interpretations of pathogenicity(Last reviewed: Jan 22, 2020)	no assertion criteria provided	VCV000562466	12	121437145	12	120999342	562466	553650	rs1315721381	NC_000012.12:120999341:G:A
53		NM_000545.8(HNF1A):c.1583C>T (p.Thr528Ile)	HNF1A	T528I	Maturity-onset diabetes of the young, type 3	Uncertain significance(Last reviewed: Jan 22, 2020)	no assertion criteria provided	VCV000972769	12	121437152	12	120999349	972769	961101		NC_000012.12:120999348:C:T
54		NM_000545.6(HNF1A):c.1592G>C (p.Ser531Thr)	HNF1A	S531T	Maturity-onset diabetes of the young, type 3	Uncertain significance(Last reviewed: Apr 27, 2017)	criteria provided, single submitter	VCV000014947	12	121437161	12	120999358	14947	29986	rs137853246	NC_000012.12:120999357:G:C
55		NM_000545.6(HNF1A):c.1594G>A (p.Ala532Thr)	HNF1A	A532T	not provided|Maturity-onset diabetes of the young, type 3	Uncertain significance(Last reviewed: Jan 1, 2021)	criteria provided, multiple submitters, no conflicts	VCV000586787	12	121437163	12	120999360	586787	577251	rs1421619915	NC_000012.12:120999359:G:A
56		NM_000545.6(HNF1A):c.1624-19G>A	HNF1A		not provided|Maturity-onset diabetes of the young, type 3|not specified	Conflicting interpretations of pathogenicity(Last reviewed: Oct 26, 2020)	criteria provided, conflicting interpretations	VCV000036807	12	121437267	12	120999464	36807	45468	rs193922586	NC_000012.12:120999463:G:A
57		NM_000545.6(HNF1A):c.1624-15G>A	HNF1A	A544T	not specified|Diabetes mellitus, insulin-dependent, 20|Maturity-onset diabetes of the young, type 3	Conflicting interpretations of pathogenicity(Last reviewed: Feb 23, 2020)	criteria provided, conflicting interpretations	VCV000036806	12	121437271	12	120999468	36806	45467	rs193922585	NC_000012.12:120999467:G:A
58		NM_000545.8(HNF1A):c.1624-2A>G	HNF1A	Q548R	Maturity-onset diabetes of the young, type 3	Likely pathogenic(Last reviewed: Sep 26, 2019)	criteria provided, single submitter	VCV000931202	12	121437284	12	120999481	931202	920313		NC_000012.12:120999480:A:G
59		NM_000545.6(HNF1A):c.1663C>T (p.Leu555Phe)	HNF1A	L555F, L562F	Maturity-onset diabetes of the young, type 3	Likely pathogenic(Last reviewed: Aug 18, 2011)	criteria provided, single submitter	VCV000036808	12	121437325	12	120999522	36808	45469	rs193922587	NC_000012.12:120999521:C:T
60		NM_000545.8(HNF1A):c.1687A>G (p.Thr563Ala)	HNF1A	T570A, T563A	Maturity-onset diabetes of the young, type 3	Uncertain significance(Last reviewed: Jan 13, 2018)	criteria provided, single submitter	VCV000882512	12	121437349	12	120999546	882512	869401		NC_000012.12:120999545:A:G
61		NM_000545.8(HNF1A):c.1695C>T (p.Leu565=)	HNF1A		Maturity-onset diabetes of the young, type 3	Uncertain significance(Last reviewed: Mar 23, 2018)	criteria provided, single submitter	VCV000882513	12	121437357	12	120999554	882513	869402		NC_000012.12:120999553:C:T
62		NM_000545.8(HNF1A):c.1720A>G (p.Ser574Gly)	HNF1A	S581G, S574G	not specified|Maturity-onset diabetes of the young, type 3|not provided	Benign(Last reviewed: Dec 8, 2020)	criteria provided, multiple submitters, no conflicts	VCV000036810	12	121437382	12	120999579	36810	45471	rs1169305	NC_000012.12:120999578:A:G
63		NM_000545.6(HNF1A):c.1720G>A (p.Gly574Ser)	HNF1A	G574S	not specified|not provided|Maturity-onset diabetes of the young, type 3	Benign(Last reviewed: Nov 30, 2020)	criteria provided, multiple submitters, no conflicts	VCV000014939	12	121437382	12	120999579	14939	29978	rs1169305	NC_000012.12:120999578:A:A
64		NM_000545.6(HNF1A):c.1722C>A (p.Gly574=)	HNF1A	S581R	Monogenic diabetes|not provided	Benign/Likely benign(Last reviewed: Mar 5, 2018)	criteria provided, multiple submitters, no conflicts	VCV000393435	12	121437384	12	120999581	393435	380254	rs141304623	NC_000012.12:120999580:C:A
65		NM_000545.8(HNF1A):c.1727A>C (p.Gln576Pro)	HNF1A	Q583P, Q576P	Maturity-onset diabetes of the young, type 3	Uncertain significance(Last reviewed: Jan 13, 2018)	criteria provided, single submitter	VCV000882514	12	121437389	12	120999586	882514	869403		NC_000012.12:120999585:A:C
66		NM_000545.6(HNF1A):c.1729C>G (p.His577Asp)	HNF1A	H577D, H584D	Maturity-onset diabetes of the young, type 3|not specified	Uncertain significance(Last reviewed: Jan 13, 2018)	criteria provided, single submitter	VCV000134512	12	121437391	12	120999588	134512	138251	rs376832928	NC_000012.12:120999587:C:G
67		NM_000545.8(HNF1A):c.1731C>A (p.His577Gln)	HNF1A	H577Q, H584Q	Maturity-onset diabetes of the young, type 3	Uncertain significance	criteria provided, single submitter	VCV000979118	12	121437393	12	120999590	979118	967195		NC_000012.12:120999589:C:A
68		NM_000545.6(HNF1A):c.1745A>G (p.His582Arg)	HNF1A	H582R, H589R	Monogenic diabetes|Maturity-onset diabetes of the young, type 3	Likely pathogenic(Last reviewed: Aug 18, 2011)	criteria provided, single submitter	VCV000036811	12	121437407	12	120999604	36811	45472	rs193922589	NC_000012.12:120999603:A:G
69		NM_000545.6(HNF1A):c.1747C>G (p.Arg583Gly)	HNF1A	R583G, R590G	Diabetes mellitus, insulin-dependent, 20|Maturity-onset diabetes of the young, type 3	Uncertain significance(Last reviewed: Jan 12, 2018)	criteria provided, single submitter	VCV000014932	12	121437409	12	120999606	14932	29971	rs137853239	NC_000012.12:120999605:C:G
70		NM_000545.8(HNF1A):c.1748G>A (p.Arg583Gln)	HNF1A	R583Q, R590Q	not specified|Maturity-onset diabetes of the young, type 3|not provided	Conflicting interpretations of pathogenicity(Last reviewed: Nov 18, 2020)	criteria provided, conflicting interpretations	VCV000014940	12	121437410	12	120999607	14940	29979	rs137853242	NC_000012.12:120999606:G:A
71		NM_000545.6(HNF1A):c.1768+11C>T	HNF1A		Maturity-onset diabetes of the young, type 3	Uncertain significance(Last reviewed: Jan 13, 2018)	criteria provided, single submitter	VCV000307462	12	121437441	12	120999638	307462	323495	rs886049034	NC_000012.12:120999637:C:T
72		NM_022895.3(C12orf43):c.*3057G>A	HNF1A|C12orf43		not specified|Maturity-onset diabetes of the young, type 3	Benign/Likely benign(Last reviewed: Oct 23, 2020)	criteria provided, multiple submitters, no conflicts	VCV000586790	12	121438899	12	121001096	586790	577254	rs756416683	NC_000012.12:121001095:C:T
73		NM_000545.8(HNF1A):c.1849G>A (p.Val617Ile)	HNF1A|C12orf43	V617I, V624I	Maturity-onset diabetes of the young, type 3	Uncertain significance(Last reviewed: Jan 22, 2020)	no assertion criteria provided	VCV000972765	12	121438948	12	121001145	972765	961102		NC_000012.12:121001144:G:A
74		NM_022895.3(C12orf43):c.*3003G>C	HNF1A|C12orf43	I618M, I625M	not specified|not provided|Maturity-onset diabetes of the young, type 3	Uncertain significance(Last reviewed: Jul 27, 2020)	criteria provided, single submitter	VCV000036813	12	121438953	12	121001150	36813	45474	rs193922591	NC_000012.12:121001149:C:G
75		NM_000545.8(HNF1A):c.1855G>A (p.Glu619Lys)	HNF1A|C12orf43	E619K, E626K	Maturity-onset diabetes of the young, type 3	Uncertain significance(Last reviewed: Jan 22, 2020)	no assertion criteria provided	VCV000972764	12	121438954	12	121001151	972764	961103		NC_000012.12:121001150:G:A
76		NM_022895.3(C12orf43):c.*2998G>A	HNF1A|C12orf43	T620I, T627I	Maturity-onset diabetes of the young, type 3	Pathogenic(Last reviewed: Sep 1, 1999)	no assertion criteria provided	VCV000014935	12	121438958	12	121001155	14935	29974	rs137853241	NC_000012.12:121001154:C:T
77		NM_000545.8(HNF1A):c.*39G>C	HNF1A|C12orf43		Maturity-onset diabetes of the young, type 3	Uncertain significance(Last reviewed: Apr 27, 2017)	criteria provided, single submitter	VCV000883300	12	121439034	12	121001231	883300	869404		NC_000012.12:121001230:G:C
78		NM_022895.3(C12orf43):c.*2791G>A	HNF1A|C12orf43		Maturity-onset diabetes of the young, type 3	Uncertain significance(Last reviewed: Jan 13, 2018)	criteria provided, single submitter	VCV000307463	12	121439165	12	121001362	307463	330919	rs547080919	NC_000012.12:121001361:C:T
79		NM_000545.8(HNF1A):c.*193C>A	HNF1A|C12orf43		Maturity-onset diabetes of the young, type 3	Uncertain significance(Last reviewed: Jan 13, 2018)	criteria provided, single submitter	VCV000883301	12	121439188	12	121001385	883301	869405		NC_000012.12:121001384:C:A
80		NM_000545.8(HNF1A):c.*196G>A	HNF1A|C12orf43		Maturity-onset diabetes of the young, type 3	Uncertain significance(Last reviewed: Jan 13, 2018)	criteria provided, single submitter	VCV000883302	12	121439191	12	121001388	883302	869406		NC_000012.12:121001387:G:A
81		NM_022895.3(C12orf43):c.*2764C>A	HNF1A|C12orf43		Maturity-onset diabetes of the young, type 3	Benign(Last reviewed: Jan 13, 2018)	criteria provided, single submitter	VCV000307464	12	121439192	12	121001389	307464	329694	rs1169309	NC_000012.12:121001388:G:T
82		NM_022895.3(C12orf43):c.*2747C>T	HNF1A|C12orf43		Maturity-onset diabetes of the young, type 3	Benign(Last reviewed: Jan 13, 2018)	criteria provided, single submitter	VCV000307465	12	121439209	12	121001406	307465	316185	rs191295371	NC_000012.12:121001405:G:A
83		NM_022895.3(C12orf43):c.*2694A>G	C12orf43|HNF1A		Maturity-onset diabetes of the young, type 3	Likely benign(Last reviewed: Jan 12, 2018)	criteria provided, single submitter	VCV000307466	12	121439262	12	121001459	307466	330926	rs571084139	NC_000012.12:121001458:T:C
84		NM_000545.8(HNF1A):c.*335C>T	HNF1A|C12orf43		Maturity-onset diabetes of the young, type 3	Uncertain significance(Last reviewed: Jan 13, 2018)	criteria provided, single submitter	VCV000880941	12	121439330	12	121001527	880941	869407		NC_000012.12:121001526:C:T
85		NM_022895.3(C12orf43):c.*2570C>G	HNF1A|C12orf43		Maturity-onset diabetes of the young, type 3	Uncertain significance(Last reviewed: Jan 12, 2018)	criteria provided, single submitter	VCV000307467	12	121439386	12	121001583	307467	316196	rs868177605	NC_000012.12:121001582:G:C
86		NM_022895.3(C12orf43):c.*2523C>T	HNF1A|C12orf43		Maturity-onset diabetes of the young, type 3	Benign(Last reviewed: Jan 12, 2018)	criteria provided, single submitter	VCV000307468	12	121439433	12	121001630	307468	323496	rs1169310	NC_000012.12:121001629:G:A
87		NM_022895.3(C12orf43):c.*2514A>T	HNF1A|C12orf43		Maturity-onset diabetes of the young, type 3	Benign(Last reviewed: Jan 12, 2018)	criteria provided, single submitter	VCV000307469	12	121439442	12	121001639	307469	316197	rs143731661	NC_000012.12:121001638:T:A
88		NM_000545.8(HNF1A):c.*589C>T	HNF1A|C12orf43		Maturity-onset diabetes of the young, type 3	Likely benign(Last reviewed: Jan 12, 2018)	criteria provided, single submitter	VCV000880942	12	121439584	12	121001781	880942	869408		NC_000012.12:121001780:C:T
89		NM_022895.3(C12orf43):c.*2358C>T	HNF1A|C12orf43		Maturity-onset diabetes of the young, type 3	Benign(Last reviewed: Jan 12, 2018)	criteria provided, single submitter	VCV000307470	12	121439598	12	121001795	307470	323500	rs11065390	NC_000012.12:121001794:G:A
90		NM_000545.8(HNF1A):c.*621C>T	HNF1A|C12orf43		Maturity-onset diabetes of the young, type 3	Uncertain significance(Last reviewed: Jan 13, 2018)	criteria provided, single submitter	VCV000880943	12	121439616	12	121001813	880943	869409		NC_000012.12:121001812:C:T
91		NM_000545.8(HNF1A):c.*864C>T	HNF1A|C12orf43		Maturity-onset diabetes of the young, type 3	Uncertain significance(Last reviewed: Jan 13, 2018)	criteria provided, single submitter	VCV000882298	12	121439859	12	121002056	882298	869410		NC_000012.12:121002055:C:T
92		NM_000545.8(HNF1A):c.*865G>A	C12orf43|HNF1A		Maturity-onset diabetes of the young, type 3	Likely benign(Last reviewed: May 28, 2019)	criteria provided, single submitter	VCV000802898	12	121439860	12	121002057	802898	791200	rs571134960	NC_000012.12:121002056:G:A
93		NM_022895.3(C12orf43):c.*2053C>T	HNF1A|C12orf43		Maturity-onset diabetes of the young, type 3	Likely benign(Last reviewed: Jan 12, 2018)	criteria provided, single submitter	VCV000307471	12	121439903	12	121002100	307471	323503	rs140584786	NC_000012.12:121002099:G:A
94		NM_022895.3(C12orf43):c.*2022C>T	HNF1A|C12orf43		Maturity-onset diabetes of the young, type 3	Benign(Last reviewed: Jan 13, 2018)	criteria provided, single submitter	VCV000307472	12	121439934	12	121002131	307472	323505	rs751401246	NC_000012.12:121002130:G:A
95		NM_000545.8(HNF1A):c.*1044G>A	HNF1A|C12orf43		Maturity-onset diabetes of the young, type 3	Uncertain significance(Last reviewed: Jan 13, 2018)	criteria provided, single submitter	VCV000882299	12	121440039	12	121002236	882299	869411		NC_000012.12:121002235:G:A
96		NM_022895.3(C12orf43):c.*1891G>A	HNF1A|C12orf43		Maturity-onset diabetes of the young, type 3	Uncertain significance(Last reviewed: Jan 12, 2018)	criteria provided, single submitter	VCV000307473	12	121440065	12	121002262	307473	323513	rs568653423	NC_000012.12:121002261:C:T
97		NM_022895.3(C12orf43):c.*1890C>A	HNF1A|C12orf43		Maturity-onset diabetes of the young, type 3	Uncertain significance(Last reviewed: Jan 12, 2018)	criteria provided, single submitter	VCV000307474	12	121440066	12	121002263	307474	330935	rs886049035	NC_000012.12:121002262:G:T
98		NM_000545.8(HNF1A):c.*1090T>C	HNF1A|C12orf43		Maturity-onset diabetes of the young, type 3	Uncertain significance(Last reviewed: Jan 13, 2018)	criteria provided, single submitter	VCV000882300	12	121440085	12	121002282	882300	869412		NC_000012.12:121002281:T:C
99		NM_000545.8(HNF1A):c.*1165C>T	HNF1A|C12orf43		Maturity-onset diabetes of the young, type 3	Uncertain significance(Last reviewed: Apr 27, 2017)	criteria provided, single submitter	VCV000882301	12	121440160	12	121002357	882301	869413		NC_000012.12:121002356:C:T
100		NM_022895.3(C12orf43):c.*1693C>T	HNF1A|C12orf43		Maturity-onset diabetes of the young, type 3	Benign(Last reviewed: Jan 12, 2018)	criteria provided, single submitter	VCV000307475	12	121440263	12	121002460	307475	330940	rs41279096	NC_000012.12:121002459:G:A
101		NM_022895.3(C12orf43):c.*1649G>A	HNF1A|C12orf43		Maturity-onset diabetes of the young, type 3	Uncertain significance(Last reviewed: Jan 13, 2018)	criteria provided, single submitter	VCV000307476	12	121440307	12	121002504	307476	323516	rs56335342	NC_000012.12:121002503:C:T
102		NM_000545.6(HNF1A):c.313dup (p.Glu105fs)	HNF1A	E105fs	Maturity-onset diabetes of the young, type 3	Likely pathogenic(Last reviewed: Aug 18, 2011)	criteria provided, single submitter	VCV000036817	12	121416882 - 121416883	12	120979079 - 120979080	36817	45478	rs193922594	NC_000012.12:120979079:GG:GGG
103		NM_000545.8(HNF1A):c.369GCA[4] (p.Gln125dup)	HNF1A		Maturity-onset diabetes of the young, type 3	Likely pathogenic(Last reviewed: Aug 18, 2011)	criteria provided, single submitter	VCV000036820	12	121426677 - 121426678	12	120988874 - 120988875	36820	45481	rs193922596	NC_000012.12:120988874:GCAGCAGCA:GCAGCAGCAGCA
104		NM_000545.6(HNF1A):c.518_526+37del	HNF1A		Maturity-onset diabetes of the young, type 3	Likely pathogenic(Last reviewed: Aug 18, 2011)	criteria provided, single submitter	VCV000036823	12	121426823 - 121426868	12	120989020 - 120989065	36823	45484	rs386134267	NC_000012.12:120989019:GAGGTGGCGCAGCGTAAGTAATGACCCTACCCCGCATCTTCCCTGGGAGG:GAGG
105		NM_000545.8(HNF1A):c.663GAA[1] (p.Lys222del)	HNF1A	K222del	Maturity-onset diabetes of the young, type 3	Likely pathogenic(Last reviewed: Aug 18, 2011)	criteria provided, single submitter	VCV000036825	12	121431458 - 121431460	12	120993655 - 120993657	36825	45486	rs193922599	NC_000012.12:120993654:AGAAGAA:AGAA
106		NM_000545.6(HNF1A):c.676_678del (p.Lys226del)	HNF1A	K226del	Maturity-onset diabetes of the young, type 3	Likely pathogenic(Last reviewed: Mar 27, 2017)	criteria provided, single submitter	VCV000435428	12	121431472 - 121431474	12	120993669 - 120993671	435428	429377	rs1555211927	NC_000012.12:120993668:AAG:
107		NM_000545.6(HNF1A):c.694dup (p.Leu232fs)	HNF1A	L232fs	Monogenic diabetes	Pathogenic(Last reviewed: Sep 9, 2016)	criteria provided, single submitter	VCV000393456	12	121431489 - 121431490	12	120993686 - 120993687	393456	380275	rs1057524908	NC_000012.12:120993686:C:CC
108		NM_000545.6(HNF1A):c.864_897del (p.Pro290fs)	HNF1A	P290fs	Maturity-onset diabetes of the young, type 3	Pathogenic(Last reviewed: Jul 5, 2017)	criteria provided, single submitter	VCV000585219	12	121432116 - 121432149	12	120994313 - 120994346	585219	576265	rs1565885935	NC_000012.12:120994312:GGCCCCCCCCAGGGCCAGGCCCGGGACCTGCGCTG:G
109		NM_000545.6(HNF1A):c.872dup (p.Gly292fs)	HNF1A	G292fs	Maturity onset diabetes mellitus in young|not provided|Diabetes mellitus type 1|Hepatic adenomas, familial|Maturity-onset diabetes of the young, type 3|Diabetes mellitus, insulin-dependent, 20|Clear cell carcinoma of kidney	Pathogenic(Last reviewed: Oct 10, 2019)	criteria provided, multiple submitters, no conflicts	VCV000014927	12	121432117 - 121432118	12	120994314 - 120994315	14927	29966	rs587776825	NC_000012.12:120994314:CCCCCCCC:CCCCCCCCC
110		NM_000545.8(HNF1A):c.1309+94_1309+101dupTCATTCAT	HNF1A		Maturity-onset diabetes of the young, type 3|not specified|not provided	Benign(Last reviewed: May 18, 2021)	criteria provided, multiple submitters, no conflicts	VCV000133355	12	121434630 - 121434631	12	120996827 - 120996828	133355	137094	rs58371019	NC_000012.12:120996827:TCATTCATTCATTCAT:TCATTCATTCATTCATTCATTCAT
111		NM_000545.8(HNF1A):c.1330_1331del (p.Gln444fs)	HNF1A	Q444fs	Maturity-onset diabetes of the young, type 3	Pathogenic(Last reviewed: Apr 17, 2018)	criteria provided, single submitter	VCV000617650	12	121435295 - 121435296	12	120997492 - 120997493	617650	609054	rs776793516	NC_000012.12:120997491:CACA:CA
112		NM_000545.8(HNF1A):c.1345_1346insG (p.Ile449fs)	HNF1A	I449fs	Maturity onset diabetes mellitus in young	Likely pathogenic(Last reviewed: May 26, 2021)	criteria provided, single submitter	VCV001172848	12	121435312 - 121435313	12	120997509 - 120997510	1172848	1162066		NC_000012.12:120997509::G
113		NM_000545.8(HNF1A):c.1369_1384dup (p.Val462fs)	HNF1A	V462fs	Maturity-onset diabetes of the young, type 3	Likely pathogenic(Last reviewed: Apr 16, 2021)	criteria provided, single submitter	VCV001173963	12	121435334 - 121435335	12	120997531 - 120997532	1173963	1163062		NC_000012.12:120997531:GACCACCCTGCAGCCCG:GACCACCCTGCAGCCCGACCACCCTGCAGCCCG
114		NM_000545.8(HNF1A):c.1506_1507dup (p.Tyr503fs)	HNF1A	Y503fs	Maturity-onset diabetes of the young, type 3	Likely pathogenic(Last reviewed: Aug 18, 2011)	criteria provided, single submitter	VCV000036803	12	121437072 - 121437073	12	120999269 - 120999270	36803	45464	rs193922582	NC_000012.12:120999269:CTCT:CTCTCT
115		NM_000545.8(HNF1A):c.1541dup (p.His514fs)	HNF1A	H514fs	Maturity-onset diabetes of the young, type 3	Pathogenic(Last reviewed: May 12, 2017)	criteria provided, single submitter	VCV000976400	12	121437109 - 121437110	12	120999306 - 120999307	976400	964379		NC_000012.12:120999306:A:AA
116		NM_000545.6(HNF1A):c.1768+65dup	HNF1A		Maturity-onset diabetes of the young, type 3	Uncertain significance(Last reviewed: Aug 18, 2011)	criteria provided, single submitter	VCV000036812	12	121437491 - 121437492	12	120999688 - 120999689	36812	45473	rs193922590	NC_000012.12:120999688:CCCC:CCCCC
117		NM_022895.3(C12orf43):c.*3039dup	HNF1A|C12orf43	Q607fs, Q614fs	Maturity-onset diabetes of the young, type 3	Pathogenic(Last reviewed: Apr 20, 2017)	no assertion criteria provided	VCV000438709	12	121438916 - 121438917	12	121001113 - 121001114	438709	432308	rs1555212747	NC_000012.12:121001113:CC:CCC
118		NM_022895.3(C12orf43):c.*3028_*3035del	HNF1A|C12orf43	S615fs, S608fs	Maturity-onset diabetes of the young, type 3	Likely pathogenic(Last reviewed: Nov 20, 2017)	no assertion criteria provided	VCV000522535	12	121438921 - 121438928	12	121001118 - 121001125	522535	513098	rs1555212749	NC_000012.12:121001117:AGCCACCT:
Unspecified localisation in ClinVar database
119	https://pubmed.ncbi.nlm.nih.gov/12574234/	HNF1A, 2-BP DEL, AG	HNF1A		Maturity-onset diabetes of the young, type 3	Pathogenic(Last reviewed: Feb 1, 2003)	no assertion criteria provided	VCV000014946					14946	29985
120	https://pubmed.ncbi.nlm.nih.gov/12574234/	HNF1A, 4-BP DEL	HNF1A		Maturity-onset diabetes of the young, type 3	Pathogenic(Last reviewed: Feb 1, 2003)	no assertion criteria provided	VCV000014944					14944	29983
121	PROMOTER REGION	HNF1A, 1-BP DEL, -119G, PROMOTER	HNF1A		Maturity-onset diabetes of the young, type 3	Pathogenic(Last reviewed: Jan 1, 2000)	no assertion criteria provided	VCV000014936					14936	29975
122	PROMOTER REGION	HNF1A, A-C, -58, PROMOTER	HNF1A		Maturity-onset diabetes of the young, type 3	Pathogenic(Last reviewed: Oct 1, 1997)	no assertion criteria provided	VCV000014933					14933	29972
123	https://www.ncbi.nlm.nih.gov/clinvar/variation/14929/	HNF1A, 1-BP DEL	HNF1A		Maturity-onset diabetes of the young, type 3	Pathogenic(Last reviewed: Apr 1, 1997)	no assertion criteria provided	VCV000014929					14929	29968
